# Supplementary material for: The Return on Investment for the Prevention and Treatment of Childhood and Adolescent Overweight and Obesity in Beijing: A Modeling Study
Source: Nutrients. 2024 Sep 5;16(17):3006. doi: 10.3390/nu16173006 (PMC11396931; doi:10.3390/nu16173006)
Supplement: Supplementary file 1 [file nutrients-16-03006-s001.zip]

Archive with 1 entries (1 files):
- nutrients-3191459-supplementary.pdf
